# Supplementary material for: Integrated management of neonatal and childhood illness strategy in Zimbabwe: An evaluation
Source: PLOS Glob Public Health. 2021 Nov 22;1(11):e0000046. doi: 10.1371/journal.pgph.0000046 (PMC10021544; doi:10.1371/journal.pgph.0000046)
Supplement: S1 Code — (DO) [file pgph.0000046.s002.do]

/*****************************************************************************************************
Authors:			Nigel James & Yubraj Acharya
Data inputs: 		2015 DHS KR file
Date last modified: 08/26/2021
Note:				This file can be used to clean up the DHS data and conduct necessary analysis  
*******************************************************************************************************/

clear 
set more off 
capture log cl 

global root "/Users/nigeljames/Documents/Projects/IMNCI_NewAnalysis" 


global dofiles "$root/dofiles"
global maindatasets "$root/datasets"
global results "$root/results"

log using "$root/logfiles/IMNCI_analytic_paa", text replace 

use "$root/datasets/zim2015dhs_KR.dta",clear // this is the raw KR file from DHS

count
drop if v113==97

global childvars "i.birthmonth i.girl i.bord"
global momvars "mage i.momedu" 
global hhvar " i.wealth i.sanitation i.water"

****************************sample selection***********************************
gen birthyear=b2

*generating mother's unique id
gen momid=v001*10000+v002*100+v003

**************************** defining outcome variables*************************

rename b5 survival 
rename b7 deathage

gen neonate=0
replace neonate=1 if survival==0 & deathage <1 
tab neonate 

gen infant=0
replace infant=1 if survival==0 & deathage >= 0 & deathage <=12

gen under5=0
replace under5 =1 if survival==0 & deathage >=0 & deathage <=59 

clonevar neonatek=neonate
clonevar infantk=infant

*place of delivery

gen insti=1
replace insti=0 if m15<=12 | m15==96 

lab var insti "delivery"
lab def insti 0 "Home" 1 "Institution"
lab val insti insti


****************************defining treatment variable*************************

gen treat =(birthyear>2012)
tab birthyear treat

****************************defining explanatory variables**********************

*birth order 
tab bord
recode bord (4/14=4)
label define bord 1 "1" 2 "2"3 "3" 4 "4+"
label values bord bord

*sex of the child
gen girl=b4 
recode girl (2=1) (1=0)
lab def girl 1 "Girl" 0 "Boy" 
lab val  girl girl
tab girl

*month of birth of child
gen birthmonth=b1

*region 
gen region=v024

*mother level of education
rename v149 edu
gen momedu=1 if edu <=2
replace momedu=2 if edu >= 3 

label variable momedu " Mother Education"
label define momedu  1 "Primary & less" 2 "Secondary & higher" 
label values momedu momedu

clonevar educ=v133

gen months_age=b3-v011
gen momage=1 if months_age<20*12
replace momage=2 if months_age>=20*12 & months_age<30*12
replace momage=3 if months_age>=30*12 & months_age<40*12
replace momage=4 if months_age>=40*12 & months_age<50*12
drop months_age

*wealth index
tab v190
rename v190 wealth

**Residence (rural/urban)
gen urban= v025
recode urban (1=1) (2=0) 
lab def urban 0 "Rural" 1 "Urban"
lab val urban urban
tab urban

*clonevar educ=v133
clonevar mage = v447a //continuous

* drinking water
gen water = 0 
replace water = 1 if (v113==11 | v113==12 | v113==13 | v113==14 | v113==21 | v113==31 | v113 ==41 | v113==51 | v113==61 | v113==62 | v113==71 )
replace water = . if v113 ==97

label variable water "water source"
label define water 1"improved" 0 "not improved" 
label values water water


*sanitation = 1 if toilet has either piped sewage system or septic tank, 0 otherwise
gen sanitation = 1
replace sanitation = 0 if (v166==23 | v116==31 | v116==42 | v116==96 )
replace sanitation = . if v116==97

label variable sanitation "Sanitation type"
label define sanitation 1 "improved" 0 "not improved"
label values sanitation sanitation

********************************************************************************
*Analysis
********************************************************************************
desctable  neonate infant under5 i.insti i.bord i.girl i.birthmonth i.momedu i.momage i.wealth i.urban i.region,filename("Table 1:Summary statistics for the analytical sample") stats(mean sd )  decimals(2) notes(" This table shows the descriptive statistics for the analytic sample. The reported means are in proportions")


************generate necessary p values for Table 1*************************************************
orth_out  neonate infant insti girl  mage momage momedu bord urban wealth water sanitation, replace by(treat)  overall pcompare test bdec(2) count stars

orth_out  neonate infant insti, replace by (wealth)  pcompare test bdec(2) count stars

orth_out  neonate infant insti, replace by (urban)  pcompare test bdec(2) count stars

xtset v001

*logit estimation
xtlogit neonate i.treat $childvars $momvars $hhvar, or i(v001)
est store neonate


xtlogit infant i.treat $childvars $momvars $hhvar, or i(v001)
est store infant

xtlogit insti i.treat $childvars $momvars $hhvar, or  i(v001)
est store insti


esttab neonate infant insti using "$results\Table 2.rtf", replace eform ci ///
		starlevels(* 0.10 ** 0.05 *** 0.01) label varlabels (_cons Constant treat "IMNCI") stats(r2_p chi2 N, star(chi2) fmt(%9.3f %9.2f %9.0gc)) ///
		title (Table-3 Odds ratio of  child mortality outcomes with IMNCI ) nonumbers mtitles("Neonatal" "Infant" "Institutional") ///
		varwidth(25) modelwidth(10) legend style(fixed)

	
*Hetergeneous effects***********************************************************	
* urban vs rural

xtlogit neonate i.treat $childvars $momvars $hhvar if urban==1, or i(v001)
est store urbneonate

xtlogit neonate i.treat $childvars $momvars $hhvar if urban==0, or i(v001)
est store rurneonate


xtlogit infant i.treat $childvars $momvars $hhvar if urban==1, or i(v001)
est store urbinfant

xtlogit infant i.treat $childvars $momvars $hhvar if urban==0, or i(v001)
est store rurinfant


xtlogit insti i.treat $childvars $momvars $hhvar if urban==1, or i(v001)
est store urbinsti


xtlogit insti i.treat $childvars $momvars $hhvar if urban==0, or i(v001)
est store rurinsti

*mother education level 

xtlogit neonate i.treat $childvars $momvars $hhvar if momedu==1, or i(v001)
est store nonpri

xtlogit neonate i.treat $childvars $momvars $hhvar if momedu==2, or i(v001)
est store nonsec


xtlogit infant i.treat $childvars $momvars $hhvar if momedu==1, or i(v001)
est store infpri

xtlogit infant i.treat $childvars $momvars $hhvar if momedu==2, or i(v001)
est store infsec


xtlogit insti i.treat $childvars $momvars $hhvar if momedu==1, or i(v001)
est store inspri


xtlogit insti i.treat $childvars $momvars $hhvar if momedu==2, or i(v001)
est store inssec


		esttab  urbneonate  rurneonate urbinfant rurinfant urbinsti rurinsti using "$results\Table 3_Panel A.rtf" , replace eform ci ///
		starlevels(* 0.10 ** 0.05 *** 0.01) label varlabels (_cons Constant treat "IMNCI") stats(r2_p chi2 N, star(chi2) fmt(%9.4f %9.2f %9.0gc)) ///
		title (Table-4A Odds ratio child mortality outcomes and place of delivery with IMNCI with urbanicity) nonumbers mtitles("urbanneo" "rurnoe"  "urbinf" "rurinf" "urbinst" "ruralinsti") ///
		varwidth(25) modelwidth(10) legend style(fixed)
		
		esttab nonpri nonsec infpri infsec inspri inssec  using "$results\Table 3 Panel B.rtf", append eform ci ///
		starlevels(* 0.10 ** 0.05 *** 0.01) label varlabels (_cons Constant treat "IMNCI") stats(r2_p chi2 N, star(chi2) fmt(%9.4f %9.2f %9.0gc)) ///
		title (Table-4A Odds ratio child mortality outcomes and place of delivery with IMNCI with mother education) nonumbers mtitles("Primary & less " "Rural")  ///
		varwidth(25) modelwidth(10) legend style(fixed)

			

log cl

exit 
